# Supplementary material for: Development and validation of a prognostic nomogram for predicting ventilator-associated pneumonia risk in elderly large vessel occlusion ischemic stroke after endovascular therapy patients
Source: Front Aging Neurosci. 2026 Jan 8;17:1654146. doi: 10.3389/fnagi.2025.1654146 (PMC12823881; doi:10.3389/fnagi.2025.1654146)
Supplement: Supplementary file 1 [file Table_1.xls]

## Sheet: Sheet1
order number	VAP outcome	Admission MRS	time intervals from onset to treatment initiation	sICH	ECASS	IVT（intravenous thrombolysis）	ASPECTS
1	1	2	1370	0	0	0	9
2	1	5	1355	1	3	0	7
3	0	4	1355	1	3	0	6
4	1	4	1355	0	0	0	7
5	1	2	1355	0	0	0	9
6	1	3	1354	0	0	1	8
7	0	2	1352	0	0	0	7
8	1	3	1350	0	0	1	8
9	1	4	1350	0	0	0	7
10	0	4	1350	0	0	0	7
11	1	4	1350	0	0	0	7
12	1	4	1340	0	0	0	7
13	1	1	1340	0	0	0	9
14	1	4	1325	0	0	0	7
15	0	4	1324	1	3	0	6
16	0	3	1305	0	0	0	8
17	0	4	1300	0	0	1	7
18	0	3	1300	0	0	0	8
19	0	1	1200	0	0	0	9
20	1	4	1140	1	3	0	7
21	1	4	1100	0	0	0	6
22	0	3	1080	0	0	0	8
23	0	5	1010	1	3	0	6
24	0	4	1007	0	0	0	6
25	0	4	1000	1	3	0	6
26	0	2	1000	1	1	0	9
27	1	1	960	0	0	0	9
28	0	4	960	0	0	0	6
29	1	4	960	0	0	0	8
30	0	2	960	0	0	0	7
31	1	4	950	0	0	0	7
32	0	1	950	0	0	0	9
33	1	4	938	0	0	0	7
34	1	1	900	0	0	0	9
35	0	5	890	1	3	0	6
36	0	1	885	0	0	0	9
37	0	2	820	0	0	0	9
38	1	5	789	1	3	0	9
39	0	4	780	1	3	0	8
40	0	3	757	1	1	0	9
41	0	4	756	0	0	0	8
42	1	4	750	1	3	0	8
43	1	5	720	0	0	0	8
44	0	4	720	0	0	0	7
45	1	3	720	0	0	0	8
46	1	2	720	0	0	1	7
47	0	4	710	0	0	0	8
48	1	2	695	0	0	0	7
49	1	4	648	1	2	0	7
50	0	1	634	0	0	0	9
51	0	3	600	1	2	0	9
52	1	2	600	0	0	0	7
53	0	2	600	0	0	0	7
54	1	5	600	0	0	0	8
55	1	4	560	1	2	0	8
56	1	1	540	1	1	1	9
57	1	1	540	0	0	0	7
58	1	5	540	0	0	0	7
59	1	4	480	0	0	0	6
60	0	4	480	0	0	0	6
61	1	4	443	0	0	0	7
62	0	3	440	0	0	0	8
63	1	3	425	0	0	0	8
64	0	3	424	0	0	0	8
65	0	1	420	0	0	0	7
66	1	4	400	0	0	0	8
67	1	4	395	0	0	0	8
68	1	2	386	0	0	0	9
69	1	5	385	0	0	0	8
70	1	4	370	0	0	0	7
71	1	3	360	0	0	1	7
72	1	5	360	0	0	0	8
73	1	1	360	0	0	0	9
74	1	4	360	0	0	0	9
75	1	4	358	0	0	0	9
76	0	5	356	1	2	0	6
77	0	4	353	0	0	0	9
78	0	4	350	0	0	1	8
79	1	1	350	0	0	0	9
80	1	5	337	0	0	0	8
81	0	4	330	0	0	0	8
82	1	1	322	1	1	0	8
83	1	4	320	1	1	0	6
84	1	4	315	0	0	0	7
85	0	1	310	0	0	0	8
86	0	5	310	0	0	0	9
87	0	5	300	1	1	0	6
88	1	4	300	0	0	0	7
89	1	3	300	0	0	0	8
90	1	4	300	0	0	0	9
91	1	4	300	0	0	0	8
92	0	2	300	0	0	1	8
93	1	1	298	0	0	0	8
94	0	5	296	0	0	0	6
95	0	2	295	0	0	1	9
96	1	4	290	0	0	0	7
97	0	4	279	0	0	0	9
98	1	4	273	1	1	0	6
99	1	4	270	1	3	0	8
100	0	5	270	0	0	0	8
101	1	4	267	0	0	0	8
102	0	4	267	0	0	0	9
103	0	2	267	0	0	0	8
104	0	4	267	0	0	0	9
105	0	4	267	0	0	0	9
106	1	4	265	0	0	0	9
107	1	5	264	0	0	0	6
108	1	4	264	0	0	0	8
109	0	2	260	0	0	1	8
110	1	4	256	0	0	0	7
111	1	5	256	0	0	0	9
112	0	4	255	0	0	0	9
113	1	5	250	0	0	1	8
114	1	4	245	0	0	0	7
115	1	5	245	0	0	0	6
116	1	5	240	1	2	0	6
117	1	4	240	0	0	1	9
118	0	4	240	0	0	0	9
119	0	1	240	0	0	0	9
120	0	4	240	0	0	0	8
121	1	4	238	0	0	0	8
122	1	5	235	0	0	0	9
123	0	5	230	0	0	0	6
124	1	4	226	0	0	0	9
125	1	3	225	0	0	0	8
126	1	4	221	0	0	0	9
127	1	5	218	0	0	0	9
128	1	5	217	0	0	1	8
129	1	3	214	0	0	1	8
130	0	1	210	0	0	0	9
131	1	2	210	0	0	0	9
132	1	5	210	0	0	0	9
133	0	4	210	0	0	0	7
134	1	3	210	0	0	0	8
135	0	2	210	0	0	1	8
136	1	4	210	0	0	0	6
137	0	4	204	1	2	0	7
138	0	4	204	0	0	1	8
139	1	4	204	0	0	0	7
140	1	3	201	0	0	1	9
141	1	4	200	0	0	0	8
142	1	5	200	0	0	0	6
143	1	4	200	0	0	1	9
144	1	5	200	0	0	1	7
145	0	4	200	0	0	0	7
146	1	4	197	1	4	1	8
147	0	1	195	1	1	0	6
148	1	4	192	0	0	0	7
149	1	5	192	0	0	0	8
150	1	4	190	0	0	0	9
151	0	5	185	1	3	0	7
152	1	5	185	0	0	0	9
153	0	4	185	0	0	0	6
154	1	2	183	0	0	0	9
155	1	2	180	0	0	0	8
156	1	5	180	0	0	0	7
157	1	4	180	0	0	0	6
158	0	4	180	0	0	1	9
159	0	4	180	0	0	0	8
160	0	4	178	0	0	0	8
161	1	4	175	0	0	0	8
162	1	2	175	0	0	0	6
163	0	4	175	0	0	1	7
164	1	1	173	1	2	0	7
165	1	5	170	1	2	1	6
166	1	5	170	0	0	1	6
167	1	3	168	1	1	1	8
168	1	4	165	0	0	0	8
169	1	5	165	1	1	1	9
170	1	4	165	0	0	0	8
171	1	4	160	0	0	1	9
172	0	5	160	0	0	0	6
173	0	4	160	0	0	0	9
174	1	2	158	0	0	0	8
175	1	4	156	1	2	0	8
176	0	4	156	0	0	0	8
177	0	4	155	0	0	0	8
178	1	4	155	0	0	0	9
179	1	5	155	0	0	0	7
180	1	4	155	0	0	0	8
181	1	4	155	0	0	1	8
182	1	4	150	0	0	0	7
183	1	4	150	0	0	0	9
184	1	3	150	0	0	0	9
185	1	1	150	1	4	0	7
186	1	2	150	1	2	1	6
187	1	5	150	0	0	0	8
188	0	4	150	0	0	0	7
189	1	2	150	0	0	1	8
190	1	5	150	0	0	0	9
191	1	3	150	0	0	0	8
192	0	4	150	0	0	0	8
193	0	5	149	0	0	0	9
194	1	4	146	0	0	0	7
195	0	4	145	0	0	1	8
196	1	4	145	0	0	0	8
197	1	3	144	0	0	0	9
198	1	4	143	0	0	0	7
199	1	5	141	0	0	0	7
200	1	4	140	0	0	0	8
201	0	2	140	0	0	0	8
202	1	5	139	0	0	0	9
203	1	4	139	0	0	0	8
204	0	4	139	0	0	0	6
205	1	3	137	0	0	1	9
206	1	4	135	0	0	0	6
207	0	5	133	0	0	0	9
208	0	3	132	0	0	0	9
209	1	3	130	0	0	1	6
210	1	5	130	1	4	0	6
211	0	5	130	0	0	1	8
212	1	5	129	0	0	0	9
213	0	4	128	0	0	0	9
214	1	4	126	0	0	0	8
215	1	4	125	0	0	0	7
216	1	3	125	0	0	0	9
217	1	3	125	0	0	1	8
218	1	4	123	0	0	0	8
219	1	4	120	1	2	1	9
220	0	4	120	1	3	1	8
221	1	1	120	1	3	0	8
222	0	2	120	1	2	1	6
223	0	4	120	1	2	0	7
224	0	4	120	0	0	0	8
225	1	4	120	0	0	0	9
226	1	2	120	0	0	1	8
227	1	4	120	0	0	0	9
228	0	1	120	0	0	0	9
229	0	4	120	0	0	0	7
230	0	4	111	0	0	0	8
231	1	4	111	0	0	0	6
232	1	5	110	1	2	1	6
233	1	3	108	1	2	1	6
234	1	2	107	1	1	0	9
235	0	4	107	0	0	1	8
236	1	4	107	0	0	0	8
237	1	3	106	0	0	0	8
238	0	4	105	0	0	0	7
239	1	5	103	0	0	0	9
240	0	5	100	1	4	0	6

## Sheet: 导出计数_ASPECTS
ASPECTS	计数	占比
6	38	0.158333
7	51	0.2125
8	82	0.341667
9	69	0.2875
