# Supplementary material for: Development and validation of a prognostic nomogram for predicting ventilator-associated pneumonia risk in elderly large vessel occlusion ischemic stroke after endovascular therapy patients
Source: Front Aging Neurosci. 2026 Jan 8;17:1654146. doi: 10.3389/fnagi.2025.1654146 (PMC12823881; doi:10.3389/fnagi.2025.1654146)
Supplement: Supplementary file 2 [file Table_2.xls]

## Sheet: Sheet1
Variables	OR (95%CI)	P	β	S.E	Z
Gender	0.34 (0.13 ~ 0.85)	0.021	-1.08	0.47	-2.3
Nasogastric intubation	7.56 (1.77 ~ 32.25)	0.006	2.02	0.74	2.73
Postoperative PLR	1.01 (1.01 ~ 1.02)	0.007	0.01	0	2.68
Postoperative NLR	1.22 (1.02 ~ 1.45)	0.029	0.2	0.09	2.19
Admission WBC	1.25 (1.04 ~ 1.49)	0.015	0.22	0.09	2.43
PNI	0.85 (0.79 ~ 0.92)	<.001	-0.16	0.04	-4
